# Supplementary material for: Hypofractionated Versus Conventional Postmastectomy Radiotherapy in Implant-Based Breast Reconstruction: A Systematic Review and Meta-Analysis
Source: J Clin Med. 2026 Jul 22;15(14):5732. doi: 10.3390/jcm15145732 (PMC13413347; doi:10.3390/jcm15145732)
Supplement: Supplementary file 1 [file jcm-15-05732-s001.zip]

Archive with 2 entries (2 files):
- jcm-4379384-File S1.pdf
- jcm-4379384-supplementary tables.pdf
